# Supplementary material for: Incidence and risk factors of hospitalisations for respiratory syncytial virus among children aged less than 2 years
Source: Epidemiol Infect. 2022 Feb 2;150:e45. doi: 10.1017/S0950268822000152 (PMC8895720; doi:10.1017/S0950268822000152)
Supplement: Supplementary file 1 [file S0950268822000152sup001.xlsx]

## Sheet: Sheet1
Number of patients aged 0-23 months hospitalized for RSV bronchiolitis by year and the corresponding population size, 2008-2018
year	Number of patients aged 0-23 months hospitalized for RSV bronchiolitis	Population size children aged 0-23 months
2008-2009	74	14580
2009-2010	94	14960
2010-2011	121	15300
2011-2012	105	15560
2012-2013	84	15700
2013-2014	132	15780
2014-2015	187	15860
2015-2016	119	16020
2016-2017	170	16280
2017-2018	133	16700
Total	1219*	156740
*For 8 patients on 2008, month of admission was before July
Number of patients aged 0-23 months hospitalized for RSV bronchiolitis by month, 2008-2018
Month	Total
July	2
August	1
September	2
October	18
November	113
December	297
January	415
February	263
March	90
April	20
May	5
June	1
Total	1227
